# Supplementary material for: Alanine-Dependent TCA Cycle Promotion Restores the Zhongshengmycin-Susceptibility in Xanthomonas oryzae
Source: Int J Mol Sci. 2023 Feb 3;24(3):3004. doi: 10.3390/ijms24033004 (PMC9918224; doi:10.3390/ijms24033004)
Supplement: Supplementary file 1 [file ijms-24-03004-s001.zip]

Archive with 1 entries (1 files):
- ijms-2160149-supplementary.pdf
